# Supplementary material for: CD115− monocytic myeloid-derived suppressor cells are precursors of OLFM4high polymorphonuclear myeloid-derived suppressor cells
Source: Commun Biol. 2023 Mar 15;6:272. doi: 10.1038/s42003-023-04650-3 (PMC10017706; doi:10.1038/s42003-023-04650-3)
Supplement: Supplementary file 4 — Supplementary data [file 42003_2023_4650_MOESM4_ESM.xlsx]

## Sheet: Fig. 1a
Left panel
BM cell count	d0	EL4_(d14)	EL4_(d21)	LLC1_(d21)	MC38_(d21)
	5.58	7.12	5.88	5.04	6.12
	5.34	6.92	4.98	6.32	6.24
	5.76	8.64	6	4.16	7.5
	5.76	6.96	6.06	4.32	6.72
	6.48	7.6	6	5.44	7.38
Right panel
Blood cell count	d0	EL4_(d14)	EL4_(d21)	LLC1_(d21)	MC38_(d21)
	11.3	14.3	16.6	15.2	11.9
	8.13	8.27	30	21.3	18.4
	16.9	10.6	31.2	17.3	14.93
	8.53	12.1	14.6	17.9	16.67
	10.5	25.9	32.4	18.1	18.13

## Sheet: Fig. 1d
Left panel
BM_ratio (%)	CD115-					CD115+
d0	7.22	7.5	8.93	9.33	9.6	91.9	91.5	89.6	90.3	89.5
EL4_(d14)	14.5	13.2	18.4	12.2	14.9	84.8	85.9	80.1	87	83.1
EL4_(d21)	15.3	12.7	17.5	15.7	14.6	83.7	86.7	81.7	83.5	84.6
LLC1_(d21)	20.6	19.1	22	20.4	19.7	77.9	79.8	77.3	78.7	79.1
MC38_(d21)	24.2	19.2	21	14.9	19.2	74	79.1	76	84.2	79.5
BM	d0	EL4_(d14)	EL4_(d21)	LLC1_(d21)	MC38_(d21)
CD115- monocytic cells (x 105/BM)	2.57	9.61	5.7	6.35	6.73
	2.4	6.57	4.13	8.85	4.9
	3.51	9.16	7.74	6.24	5.18
	3.17	8.49	6.48	5.62	5.51
	4.5	10.5	6.54	7.24	4.94

## Sheet: Fig. 1e
Left panel
Blood_ratio (%)	CD115-					CD115+
d0	4.14	7.28	4.44	6.66	5	94.4	89.1	93.7	90	92.7
EL4_(d14)	9.98	7.76	4.77	12.7	7.14	90	92.2	95.2	87.3	92.9
EL4_(d21)	7.45	3.28	3.23	4.25	3.63	92.5	96.7	96.8	95.7	96.4
LLC1_(d21)	17.6	11.6	4.45	10.7	8.99	74.5	83.4	93.4	84.1	86.2
MC38_(d21)	19.4	28.6	29.7	18.9	18.6	80.6	71.4	70.3	81.1	81.4
Right panel
Blood	d0	EL4_(d14)	EL4_(d21)	LLC1_(d21)	MC38_(d21)
CD115- monocytic cells (x 104/ml blood)	0.431	3.01	4.81	4.71	1.06
	0.74	4.63	4.5	4.48	2.94
	0.931	1.59	4.37	4.33	1.63
	0.41	3.76	2.48	6.97	1.07
	0.6	4.67	6.16	10.9	2.77

## Sheet: Fig. 2b
M-MDSC : CD8+ T Cell	Proliferating cells (%)
	tCD115-									tCD115+
0:1	93.8	93.6	84.2	95.2	95.7	95.8	82.2	89.6	94.3	93.8	93.6	84.2	95.2	95.7	95.8	82.2	89.6	94.3
0.25:1	78.2	82.8	83.6	86.4	84.4	85.7	69.2	68.1	64	92.9	93.5	95.1	93.8	89.9	83.8	89.9	90.7	84.2
0.5:1	79.1	76.2	76.1	81.8	88.9	86.9	66.3	59.5		90.3	91	85	86.3	87	86.3	84.3	82.7
1:1	45.1	45.6	45.3	56.5	67.8	56.3	37.5	40.4		70.6	76.6	65.8	82.5	77.4	79.6	66.9	66.4
2:1	10.5	4.72	4.92	28.5	31.1	29.5	1.86	0.98		6.54	8.62	11	66.4	55.6	56.3	3.43	20.4	19

## Sheet: Fig. 2c
M-MDSC : CD8+ T Cell	IFN-γ (pg/mL)
	tCD115-							tCD115+
0:1	782	742	645.709	568.255	566.346	598.193	576.258	782	742	645.709	568.255	566.346	598.193	576.258
0.25:1	445	382	337.255	325.527	328.255	325	333	525	483	363.436	372.164	360.436	487	484
0.5:1	234	231	189.018	202.109	205.927	112	110	318	306	221.382	225.018	232.836	149	147
1:1	15	16	66.4727	62.1091	61.0182	10	11	38	38	129.927	136.473	129.018	8	9
2:1	0	0	0	0	9.38182	0	0	0	0	3.38182	3.2	1.56364	0	0

## Sheet: Fig. 2d
E.coli positive (%)	tCD115-					tCD115+
BM	36.35	43.95	39.75	36.95	45.95	26.85	33.1	30.65	28.95	31.9
Blood	64.15	70.6	67.7	60.35	66.25	56.05	61.45	57.4	51	55.65

## Sheet: Fig. 2e
H2O2 (μM)	Apoptotic cells (%)
	tCD115-				tCD115+
0	13.48	14.97	16.02	13.9	40	51.8	40.7	53.1
50	15.83	14.02	15.93	13.91	42.1	57.3	47.3	54.4
100	17.96	18.46	23.2	18.18	51.2	67	52.7	59.9
200	42.1	38	59.5	37.4	57.2	72.6	73.3	59.2
400	66.71	70.4	73.18	69.1	72.92	86.78	78.7	79

## Sheet: Fig. 3e
Genes	Sequence reads ( x 1,000)
	nCD115-	nCD115+	tCD115-	tCD115+
Mpo	76.282	42.269	224.497	50.93
	97.758	31.104	133.431	39.268
Cxcr2	2.027	0.07	11.087	0.359
	2.536	0.078	7.213	0.165
Ly6g	1.813	0.032	3.736	0.097
	2.088	0.044	2.396	0.034
Olfm4	6.238	0.064	8.631	0.06
	7.314	0.087	8.427	0.054
Ngp	1034.38	6.953	2034.42	10.018
	1263.91	8.847	1408.86	4.925
S100a8	809.439	9.774	1908.7	41.355
	962.189	11.808	1133.43	17.973
S100a9	1333.74	11.098	2977.29	38.752
	1615.67	14.556	1888.74	14.379
Camp	459.868	2.981	751.63	3.203
	538.898	3.714	481.172	1.543

## Sheet: Fig. 4b
Tissues	PMN-MDSC (%)
	tCD115- recepient		tCD115+ recepient
BM	46.9	49.1	8.86	9.69
Spleen	8.76	17.8	2.39	5.18
Blood	11.3	23.1	4.44	1.2
Lung	10.9	17.4	9.08	13.5
Liver	19.9	20.8	7.74	7.12
Tumor	5.67	3.6	5.65	5.3

## Sheet: Fig. 4c
Tissue	F4/80+CD206+ (%)_M2 TAM
	tCD115- recepient		tCD115+ recepient
Tumor	58.6	62.7	57.3	51.7

[truncated: 9 more sheets: Fig. 4d, Fig. 5a, Fig. 5c, Fig. 6a, Fig. 6b, Fig. 6c, Fig. 6d, Fig. 6e, Fig. 6f]
